# Supplementary material for: Energetic Implications of Morphological Changes between Fish Larval and Juvenile Stages Using Geometric Morphometrics of Body Shape
Source: Animals (Basel). 2023 Jan 21;13(3):370. doi: 10.3390/ani13030370 (PMC9913231; doi:10.3390/ani13030370)
Supplement: Supplementary file 1 [file animals-13-00370-s001.zip]

Archive with 1 entries (1 files):
- animals-2094891-supplementary.xls
