# Supplementary material for: Energetic Implications of Morphological Changes between Fish Larval and Juvenile Stages Using Geometric Morphometrics of Body Shape
Source: Animals (Basel). 2023 Jan 21;13(3):370. doi: 10.3390/ani13030370 (PMC9913231; doi:10.3390/ani13030370)
Supplement: Supplementary file 1 [file animals-13-00370-s001.zip › animals-2094891-supplementary.xls]

## Sheet: Summary of idividuals
Stage	Standard length (SL, mm)	log-SL	ETS activity (µlO2·mgprot-1·h-1)
Larvae	10.07	1.00303	-
Larvae	11.22	1.04999	-
Larvae	10.2	1.0086	-
Larvae	10.64	1.02694	-
Larvae	8.67	0.938019	-
Larvae	9.75	0.989005	30.0775
Larvae	10.87	1.03623	-
Larvae	8.8	0.944483	-
Larvae	9.65	0.984527	-
Larvae	10.59	1.0249	6.273
Larvae	11.84	1.07335	-
Larvae	10.02	1.00087	-
Larvae	6.76	0.829947	-
Larvae	10.21	1.00903	31.0884
Larvae	11.49	1.06032	-
Larvae	13.21	1.1209	-
Larvae	10.99	1.041	-
Larvae	7.9	0.897627	108.252
Larvae	8.82	0.945469	-
Larvae	8.41	0.924796	-
Larvae	11.16	1.04766	-
Larvae	9.27	0.96708	-
Larvae	10.81	1.03383	-
Larvae	12.35	1.09167	31.2423
Larvae	10.96	1.03981	-
Larvae	8.02	0.904174	-
Larvae	10.55	1.02325	-
Larvae	9.57	0.980912	-
Larvae	10.69	1.02898	9.7689
Larvae	14.13	1.15014	6.3935
Larvae	8.16	0.91169	-
Larvae	10.39	1.01662	88.8576
Larvae	10.56	1.02366	53.6302
Larvae	10.5	1.02119	-
Larvae	10.72	1.03019	-
Larvae	10.88	1.03663	51.5567
Larvae	8.78	0.943495	-
Larvae	9.89	0.995196	34.888
Larvae	9.58	0.981366	96.0605
Larvae	8.76	0.942504	-
Larvae	7.13	0.85309	-
Larvae	7.65	0.883661	-
Larvae	8.11	0.909021	-
Larvae	8.54	0.931458	-
Larvae	9.61	0.982723	-
Larvae	12.67	1.10278	37.1178
Larvae	9.51	0.978181	20.3162
Larvae	15.21	1.18213	-
Larvae	12.92	1.11126	-
Larvae	11.98	1.07846	-
Larvae	12.36	1.09202	-
Larvae	9.06	0.957128	-
Larvae	9.63	0.983626	78.8085
Larvae	9.75	0.989005	-
Larvae	7.83	0.893762	-
Larvae	8.13	0.910091	-
Larvae	7.96	0.900913	-
Larvae	13.61	1.13386	-
Larvae	15.07	1.17811	-
Larvae	14.29	1.15503	-
Larvae	14.97	1.17522	-
Larvae	11.54	1.06221	-
Larvae	13.24	1.12189	-
Larvae	11.08	1.04454	-
Larvae	13.98	1.14551	-
Larvae	11.18	1.04844	11.8103
Larvae	11.39	1.05652	-
Larvae	12.8	1.10721	14.1471
Larvae	8.77	0.943	7.9688
Larvae	10.74	1.031	-
Larvae	9.54	0.979548	-
Larvae	9.28	0.967548	-
Larvae	8.1	0.908485	25.9557
Larvae	12.4	1.09342	-
Larvae	12.78	1.10653	55.8827
Larvae	10.53	1.02243	-
Larvae	10.49	1.02078	-
Larvae	9.7	0.986772	-
Larvae	12.26	1.08849	-
Larvae	14.72	1.16791	-
Larvae	11.65	1.06633	8.5676
Larvae	7.82	0.893207	-
Larvae	9.29	0.968016	-
Larvae	14.47	1.16047	-
Larvae	10.82	1.03423	-
Larvae	10.48	1.02036	10.5373
Larvae	8.68	0.93852	13.1933
Larvae	11.23	1.05038	-
Larvae	9.09	0.958564	-
Larvae	9.78	0.990339	-
Larvae	8.86	0.947434	-
Larvae	7.77	0.890421	-
Larvae	9.29	0.968016	-
Larvae	11.74	1.06967	-
Larvae	8.7	0.939519	-
Larvae	7.89	0.897077	-
Larvae	10.92	1.03822	-
Larvae	8.52	0.93044	-
Larvae	9.24	0.965672	-
Larvae	13.75	1.1383	-
Larvae	11.66	1.0667	-
Larvae	12.27	1.08884	-
Larvae	8.42	0.925312	-
Larvae	9.49	0.977266	-
Larvae	12.9	1.11059	-
Larvae	9.54	0.979548	-
Larvae	9.39	0.972666	-
Larvae	10.07	1.00303	-
Larvae	8.39	0.923762	-
Larvae	9.03	0.955688	-
Juvenile	10.01	1.00043	88.4504
Juvenile	19.75	1.29557	-
Juvenile	20.83	1.31869	-
Juvenile	16.23	1.21032	-
Juvenile	19.66	1.29358	-
Juvenile	17.61	1.24576	-
Juvenile	28.84	1.46	24.9552
Juvenile	23.4	1.36922	-
Juvenile	19.22	1.28375	-
Juvenile	20.23	1.306	-
Juvenile	16.59	1.21985	15.6606
Juvenile	27.03	1.43185	-
Juvenile	18.8	1.27416	-
Juvenile	17.48	1.24254	-
Juvenile	23.64	1.37365	8.975
Juvenile	17.27	1.23729	-
Juvenile	23.11	1.3638	-
Juvenile	16.62	1.22063	45.6439
Juvenile	22.54	1.35295	-
Juvenile	16.84	1.22634	-
Juvenile	18.53	1.26788	21.2287
Juvenile	24.28	1.38525	-
Juvenile	19.9	1.29885	23.6435
Juvenile	16.75	1.22401	-
Juvenile	15.69	1.19562	69.119
Juvenile	20.1	1.3032	25.4189
Juvenile	25.87	1.4128	6.0025
Juvenile	18.58	1.26905	-
Juvenile	19.3	1.28556	24.1498
Juvenile	16.93	1.22866	-
Juvenile	21.57	1.33385	-
Juvenile	18.82	1.27462	-
Juvenile	25.67	1.40943	-
Juvenile	23.57	1.37236	12.8864
Juvenile	28.6	1.45637	-
Juvenile	25.6	1.40824	-
Juvenile	19.43	1.28847	-
Juvenile	23.57	1.37236	-
Juvenile	18.23	1.26079	-
Juvenile	20.66	1.31513	-
Juvenile	19.17	1.28262	-
Juvenile	18.95	1.27761	-
Juvenile	20.74	1.31681	-
Juvenile	16.07	1.20602	-
Juvenile	21.46	1.33163	1.6566
Juvenile	16.59	1.21985	-
Juvenile	24.03	1.38075	-
Juvenile	17.15	1.23426	-
Juvenile	17.19	1.23528	-
Juvenile	19.46	1.28914	-
Juvenile	21.02	1.32263	-
Juvenile	19.02	1.27921	2.3868
Juvenile	20.07	1.30255	-
Juvenile	19.65	1.29336	-
Juvenile	19.08	1.28058	-
Juvenile	20.03	1.30168	-
Juvenile	21.88	1.34005	-
Juvenile	25.9	1.4133	-
Juvenile	20.54	1.3126	-
Juvenile	25.7	1.40993	-
Juvenile	20.5	1.31175	-
Juvenile	22.22	1.34674	5.8529
Juvenile	18.72	1.27231	-
Juvenile	21.38	1.33001	-
Juvenile	17.33	1.2388	-
Juvenile	18.64	1.27045	-
Juvenile	16.79	1.22505	-
Juvenile	21.09	1.32408	-
Juvenile	22.55	1.35315	-
Juvenile	26.99	1.4312	23.8918
Juvenile	23.85	1.37749	-
Juvenile	21.55	1.33345	-
Juvenile	26.14	1.41731	-
Juvenile	23.84	1.37731	-
Juvenile	16.56	1.21906	-
Juvenile	22.66	1.35526	-
Juvenile	20.54	1.3126	-
Juvenile	21.13	1.3249	-
Juvenile	25.34	1.40381	-
Juvenile	27.41	1.43791	6.3328
Juvenile	19.15	1.28217	10.649
Juvenile	24.21	1.38399	10.6919
Juvenile	25.37	1.40432	-
Juvenile	25.84	1.41229	-
Juvenile	20.02	1.30146	-
Juvenile	17.23	1.23629	-
Juvenile	16.04	1.2052	-
Juvenile	20.47	1.31112	13.181
Juvenile	19.91	1.29907	-
Juvenile	21.24	1.32715	-
Juvenile	17.99	1.25503	-
Juvenile	20.86	1.31931	33.0162
Juvenile	22.21	1.34655	23.0841
Juvenile	22.5	1.35218	-
Juvenile	24.06	1.3813	-
Juvenile	18.54	1.26811	-
Juvenile	26.57	1.42439	-
Juvenile	26.2	1.4183	11.3156
Juvenile	17.71	1.24822	-
Juvenile	21.89	1.34025	-
Juvenile	23.6	1.37291	-
Juvenile	14.49	1.16107	5.6606
Juvenile	20.44	1.31048	-
Juvenile	23.55	1.37199	-
Juvenile	23.21	1.36568	-
Juvenile	18.43	1.26553	-
Juvenile	16.12	1.20737	-
Juvenile	19.68	1.29403	-
Juvenile	20.74	1.31681	-
Juvenile	23.21	1.36568	38.0225
Juvenile	26.56	1.42423	-
Juvenile	21.69	1.33626	-
Juvenile	24.2	1.38382	-
Juvenile	25.68	1.4096	-
Juvenile	19.3	1.28556	13.3995
Juvenile	25.84	1.41229	-
Juvenile	28.03	1.44762	4.4749
